# Supplementary material for: Enzymatic Hydrolysis Systems Enhance the Efficiency and Biological Properties of Hydrolysates from Frozen Fish Processing Co-Products
Source: Mar Drugs. 2024 Dec 28;23(1):14. doi: 10.3390/md23010014 (PMC11766955; doi:10.3390/md23010014)
Supplement: Supplementary file 1 [file marinedrugs-23-00014-s001.zip]

Archive with 1 entries (1 files):
- marinedrugs-3367358-supplementary.pdf
